# Supplementary material for: [99mTc]Tc-Labeled Plectin-Targeting Peptide as a Novel SPECT Probe for Tumor Imaging
Source: Pharmaceutics. 2022 May 6;14(5):996. doi: 10.3390/pharmaceutics14050996 (PMC9146797; doi:10.3390/pharmaceutics14050996)
Supplement: Supplementary file 1 [file pharmaceutics-14-00996-s001.zip]

Archive with 1 entries (1 files):
- pharmaceutics-1676677-supplementary.pdf
